# Supplementary material for: Personality and Islamic religiosity: Preliminary survey data of Bruneian Malay Muslim university students and their psychological well-being, unethical behavior, and dark triad traits
Source: Data Brief. 2020 Apr 7;30:105486. doi: 10.1016/j.dib.2020.105486 (PMC7160428; doi:10.1016/j.dib.2020.105486)
Supplement: Supplementary file 2 [file mmc2.xml]

<?xml version="1.0" encoding="utf-8" standalone="no"?>
<data>
  <datasets>
    <author>aminnuddin.na@gmail.com</author>
    <type>1</type>
    <dataset>
      <name>Data file for personality and Islamic religiosity: Preliminary survey data of Bruneian Malay Muslim university students and their psychological well-being, unethical behavior, and dark triad traits</name>
      <caption />
      <description>The dataset contains survey data that examined personality and Islamic religiosity using a sample population of 277 Bruneian Malay Muslim university students. This includes demographics, and measures on personality and Islamic religiosity, as well as measures concerning psychological well-being, unethical behavior, and dark triad traits. All items had been properly labeled with values assigned, including ratings.

</description>
      <filetype>
        <name />
      </filetype>
      <filesize />
      <source>0</source>
      <sourcename>Original Data</sourcename>
      <access>
        <type>1</type>
        <name>Data available in data repository</name>
        <reponame>Mendeley Data</reponame>
        <PersistentId>http://dx.doi.org/10.17632/6r8y5wc2bx.1</PersistentId>
        <deeplinkurl>https://data.mendeley.com/datasets/6r8y5wc2bx/draft?a=702668f1-7842-4ca6-8078-9f872c081410</deeplinkurl>
      </access>
    </dataset>
  </datasets>
</data>
